# Supplementary material for: Relationship between exclusive breastfeeding and brain-derived neurotrophic factor in children
Source: PLoS One. 2021 Mar 4;16(3):e0248023. doi: 10.1371/journal.pone.0248023 (PMC7932083; doi:10.1371/journal.pone.0248023)
Supplement: S1 Data — (XLSX) [file pone.0248023.s001.xlsx]

## Sheet: BASE LACTANCIA Y BDNF
ID	gender	edad	Xtalla1	Xpeso1	BMI	Xgc1	XP_cintura1	Tanner2	pesonac	semanasnac	MaxNivelFamilia	LME_3Categorias	BDNFnmolmL_BASAL_K2_A
748	1	9	143.8	36.2	17.5062	25.4	64.25	.	2.8	38	3	1	70.7101
5186	1	9	140.5	35.5	17.9836	21.55	64.35	1	2.5	34	3	1	65.9105
121	1	9	133.75	27.55	15.4005	16.2	57.15	.	3.6	38	2	1	58.7113
569	1	9	131.7	25.75	14.8459	18.4	54.9	3	2.52	37	3	1	55.4583
934	1	9	147.05	44.25	20.4637	25.7	77.6	2	4.2	39.2	3	1	45.2905
4165	1	9	144.8	42.8	20.413	29.15	74.7	2	3.6	40	3	1	39.1715
1082	1	9	139.8	28.35	14.5057	15.5	56	2	3.03	38	4	1	30.0848
485	2	8	147	57.8	26.7481	33.4	80	3	3.3	37	2	1	43.7548
942	2	8	130.6	26.4	15.4781	21.5	57.25	1	2.6	34	2	1	42.1005
2162	2	9	135.4	36.2	19.7456	29	68.2	1	2.74	36	3	1	63.7555
1066	2	9	141.15	39.4	19.7758	28.1	71.75	1	2.97	39	4	1	62.8528
5123	2	9	134.75	28.3	15.5858	22.1	60.75	.	.	.	99999	1	54.0052
472	2	9	128.05	23.55	14.3626	18.9	55.75	1	2.8	41	4	1	51.9243
1060	2	9	126.95	30.3	18.8008	28.9	63.5	2	2.24	35	3	1	46.9652
5167	2	9	143.2	28.7	13.9957	99999	58.1	.	3.3	42	2	1	42.7001
1085	2	9	126.25	22.7	14.2417	18.95	53.15	2	2.6	40	4	1	30.4458
4127	1	8	142.6	34.7	17.0644	22.3	63.4	2	3.8	39	3	2	53.8258
597	1	8	127.55	31.4	19.3005	25.05	68.7	1	4.1	41.2	3	2	46.5864
5100	1	8	139.2	34	17.5469	19.05	62.9	3	3.1	40	3	2	44.9779
4112	1	8	127.6	21.3	13.0821	13.75	52.65	2	3.25	40	2	2	40.1853
269	1	9	131.8	24.4	14.0462	16.15	55.05	1	3.25	40	4	2	60.9736
583	1	9	137.5	26.6	14.0694	15.3	56.9	.	3.27	41.6	2	2	60.2432
1098	1	9	133.3	24.6	13.8444	15	54.55	1	3.3	39	99999	2	58.0685
136	1	9	131.95	37.65	21.6245	32.5	74.75	.	3.3	.	3	2	56.5746
360	1	9	138.55	26.9	14.0133	13.95	56.5	.	2.8	41	3	2	54.815
1090	1	9	146.1	45.9	21.5037	26.2	74.1	2	3.8	32	3	2	52.9231
4145	1	9	137.15	30.9	16.4273	20.6	60.25	.	2.61	39	3	2	52.3511
842	1	9	139.1	27.6	14.2644	16.45	56.7	2	3.77	40	2	2	52.1687
271	1	9	139.95	41.55	21.2141	29.3	77.85	1	3.34	38.2	4	2	52.05
733	1	9	134.6	29.4	16.2277	22.05	64.75	.	3.59	41	3	2	51.4709
1093	1	9	152.8	45.7	19.5735	26.3	72.75	2	3.6	40.5	3	2	50.4858
1095	1	9	135.6	26.2	14.2489	14.4	54.55	.	3.61	39.3	3	2	47.7777
490	1	9	143.35	51.4	25.0131	29.3	76.6	.	.	.	99999	2	46.387
1062	1	9	131.8	23.3	13.413	14.35	54.3	.	2.66	38	3	2	45.1598
767	1	9	137.4	32.4	17.1621	22.55	64	.	3.4	39	3	2	43.7952
10109	1	9	133.6	28.7	16.0794	22.55	59.95	1	3.3	41.2	3	2	42.9676
666	1	9	134.35	37.95	21.025	25.1	71.6	2	3.7	40	3	2	41.2034
4116	1	9	144.55	40.95	19.5983	29.35	69.65	1	3.7	39.5	3	2	40.4618
286	1	9	140.1	30.5	15.539	19.2	58.6	2	3.4	39	3	2	40.3613
689	1	9	141.4	36.5	18.2555	25.55	66.6	1	3.65	40	3	2	40.3062
1070	1	9	138.55	41.8	21.7753	30	72.3	1	2.8	42	4	2	40.2853
2114	1	9	146.35	35.7	16.668	17.7	66.3	.	3.12	.	3	2	40.0144
275	1	9	146.5	49.35	22.9939	35.65	77.9	1	3.98	40	2	2	38.9787
4192	1	9	139.9	30.7	15.6857	15.55	57.75	2	3.555	40	2	2	33.1808
1086	1	9	139.7	33.35	17.0885	21.55	63.8	.	3.6	40	3	2	30.2653
4101	1	9	138.15	30.7	16.0856	17.3	58.4	.	.	.	99999	2	26.7448
266	2	8	137.7	36.8	19.408	26.3	68.7	1	4.26	40	3	2	71.5312
2112	2	8	131.5	35.3	20.4138	32.35	72.25	3	1.8	30.1	4	2	47.3263
170	2	9	143.45	41.8	20.3131	27.65	67.9	.	2.7	40	2	2	69.7716
734	2	9	133.8	27.6	15.4169	19.35	55.45	.	3.5	41	3	2	62.2369
361	2	9	146.85	43.9	20.3571	28	72	2	3.295	40.6	3	2	60.5966
499	2	9	140.85	49.45	24.926	36.8	78.4	3	4.5	41	3	2	59.4457
837	2	9	148.75	41.6	18.8009	23.85	64.25	2	3.72	39	1	2	58.6483
129	2	9	133.3	38.7	21.7796	33.25	73	1	3.8	.	2	2	57.4544
1054	2	9	142.95	49.7	24.3214	40.85	79.8	3	2.91	38	99999	2	54.909
566	2	9	142.95	37.6	18.4001	30.5	65.75	1	3.565	40	3	2	54.6609
354	2	9	132.95	28.9	16.3501	23.25	59.4	1	3.8	.	2	2	54.3123
264	2	9	141.5	36.2	18.0799	22.35	62.85	3	2.95	40	2	2	53.6839
577	2	9	131.45	28.75	16.6386	21.45	59.3	1	3.33	41	3	2	52.2684
466	2	9	136.05	26.8	14.479	21.65	58.75	1	3.15	39	3	2	51.9243
1087	2	9	146.6	29.9	13.9124	17.4	53.25	1	3.5	41	3	2	51.1177
135	2	9	135.65	36	19.5642	30.05	66	1	2.97	38.3	3	2	48.9079
4122	2	9	144.85	37.3	17.7775	23.35	62.7	1	3.3	37	3	2	48.7567
150	2	9	130.5	25.95	15.2376	20.4	54.5	1	3.3	40.1	3	2	47.9024
675	2	9	149.65	45.3	20.2276	28.45	74.25	2	2.85	36	2	2	46.9851
6156	2	9	138.85	34.1	17.6873	27.65	63.4	1	2.7	37.5	2	2	46.024
4134	2	9	141.05	32.85	16.5116	24.35	61.75	.	3.3	41	3	2	44.7014
677	2	9	129.25	27.7	16.5813	19.9	57.65	1	3.5	39	3	2	44.6924
933	2	9	126.95	24.05	14.9228	20.2	54.75	1	2.65	39	3	2	44.1939
273	2	9	126.55	22.9	14.2992	17.7	53.4	1	3.41	41.3	3	2	44.1318
4124	2	9	137.9	42.1	22.1388	33.75	79.1	1	3.2	40	4	2	42.6738
347	2	9	139.5	30.3	15.5702	21.2	57.15	1	3.35	40	3	2	40.487
741	2	9	135.1	29	15.8887	24.5	63	.	3.5	40.4	3	2	40.4059
4160	2	9	140.95	43.7	21.9964	31.2	75.5	2	3.5	38	2	2	40.0932
357	2	9	137.35	27	14.3122	20.25	56.45	.	3.3	.	3	2	36.9678
4142	2	9	147.85	46.5	21.2721	32.95	80.3	2	2.9	37	4	2	35.7614
4113	2	9	137.55	25.9	13.6892	21.75	57.65	1	1.1	.	99999	2	34.9319
484	2	9	128.6	34.55	20.8913	30.55	67.75	1	2.6	35	3	2	33.4486
469	2	9	140.8	43.1	21.7406	32.1	75.2	2	3.67	.	2	2	31.5633
257	1	8	129.3	24.85	14.8638	15.5	55.9	1	3.6	39.2	3	3	50.1647
1097	1	9	138.2	40.25	21.0741	30.65	72.35	2	2.9	36	4	3	63.0333
291	1	9	130.8	33.15	19.3762	25.45	69	.	3.1	32	3	3	47.1483
1083	1	9	151.25	48.4	21.157	28.25	75.3	.	3.51	36	3	3	41.549
142	2	9	134.95	34.1	18.7244	25	65	.	2.88	40	3	3	37.5962
4191	2	9	137.25	29.5	15.6602	21.9	60	.	.	.	99999	3	32.8121
10101	1	10	152.55	62.8	26.9858	34.45	91	2	3.6	42	3	1	59.6714
878	1	10	139	28.5	14.7508	14.7	59.75	3	2.99	39	2	1	53.664
6166	1	10	130	35.25	20.858	30.1	68.4	1	3.41	40	2	1	49.7913
979	1	10	145.4	27.6	13.0551	14.95	55.75	.	3.25	39	4	1	49.5831
6127	1	10	138.95	31	16.0563	18.7	57	3	3.71	38	2	1	47.6023
10143	1	10	154.1	47.1	19.8342	31.85	70.35	2	4.5	39	3	1	40.2666
475	1	10	139.8	32.15	16.45	18.95	62.65	1	.	.	99999	1	39.7328
6155	1	10	138.25	37	19.3585	24.9	71.75	1	1.93	33	3	1	34.7934
4154	1	10	158.5	34.9	13.8921	14.5	61.3	1	3.9	40	2	1	33.9181
959	1	11	135.2	31.5	17.2329	17.45	61.75	2	3.4	39	99999	1	58.7479
981	1	11	144.1	33.9	16.3257	19.9	63.75	4	3.8	.	3	1	54.909
6182	1	11	144.5	48	22.9882	25.7	81.25	1	2.9	43	3	1	49.7202
977	1	11	147	43.8	20.2693	28	76.4	3	3.21	40	3	1	34.9593
5129	2	10	129.15	23.8	14.2688	18.8	55.95	1	2.45	38	3	1	66.8109
8109	2	10	153.25	41.05	17.4788	21.5	63.75	4	2.85	39	3	1	63.1543
6128	2	10	138.95	37.9	19.6301	25.9	64.9	1	1.95	33	3	1	51.504
6186	2	10	147.9	40.4	18.4691	26.05	69.9	1	3	38	3	1	50.9286
976	2	10	148.4	39.95	18.1405	24.2	60.7	2	3.25	40	2	1	50.7566
6195	2	10	147.9	36.9	16.869	23.45	62.4	3	3.38	32	4	1	49.2937
10113	2	10	139.3	39.3	20.253	30.35	66.3	2	3.29	41	3	1	48.7962
6153	2	10	139.3	32.6	16.8002	21.45	58.75	1	3.2	.	4	1	46.7348
5156	2	10	135.6	38	20.6664	31.85	78.45	3	2.13	36.5	3	1	42.0998
5157	2	10	144.85	55.9	26.6425	39.3	82.8	3	3.45	41.6	4	1	41.0994
8113	2	10	147.5	54.6	25.0962	30.85	84.25	2	2.6	42	4	1	38.6317
4185	2	10	150.15	45.45	20.1597	26.65	74.1	3	2.5	32	4	1	38.6185
6178	2	10	131.9	24.9	14.3123	16.7	51.35	1	1.26	28	4	1	36.2861
10144	2	10	135.95	27.4	14.8249	18.7	55.2	.	.	.	99999	1	27.5432
2149	1	10	143.45	33.9	16.474	18.25	63.4	2	3.2	38	4	2	65.1095
5175	1	10	153.9	59.45	25.1001	32.4	81.6	.	3.1	39.2	3	2	64.1097
890	1	10	144	45.8	22.0872	28.7	78.85	1	3.35	39	3	2	61.3397
6174	1	10	137.2	31.2	16.5747	22.5	63	1	3.8	40	4	2	60.5244
6143	1	10	154.6	39.5	16.5264	19.75	65.1	3	3.5	40	2	2	58.5072
5147	1	10	138.8	28.5	14.7933	17.15	55.5	2	3.9	41	3	2	58.107
5168	1	10	139.1	29.2	15.0914	16.75	58.6	2	2.95	38	2	2	54.9056
5174	1	10	152.85	51.2	21.9149	27.9	81.15	1	2.37	39	2	2	52.4045
6138	1	10	143.55	36.05	17.4944	24.6	68.55	3	3.99	36	2	2	51.2039
894	1	10	154.5	57.8	24.2142	31.95	85.25	3	4.7	41	2	2	49.9757
6133	1	10	140	44.4	22.6531	34.85	81.8	1	2.8	37.6	2	2	49.8033
2135	1	10	143.2	35.1	17.1167	19.9	60.7	1	2.57	36	2	2	49.6733
6137	1	10	139.75	45.95	23.5278	32.4	84.25	1	3.85	40	3	2	48.9029
6168	1	10	150	31.8	14.1333	13.2	57.75	2	4.2	41	2	2	48.4408
6132	1	10	138.3	45	23.5271	33	84.3	2	2.7	39	4	2	48.0025
873	1	10	132	25.6	14.6924	15.3	56.2	2	3.55	40	4	2	46.4867
173	1	10	140.55	31.2	15.794	18.05	60.75	.	3.14	42	2	2	45.7657
4133	1	10	144.5	39.1	18.7258	24.85	69	2	3.65	41	3	2	45.5309
6176	1	10	146.3	49.3	23.0334	28.85	75.15	1	4	39.4	1	2	45.1711
10142	1	10	144.75	33.3	15.893	17.3	61.25	1	3.8	40	3	2	44.9578
6162	1	10	159.3	50.2	19.7821	25.7	67.3	5	3.3	38	2	2	44.247
743	1	10	144.9	34.95	16.646	19.5	63	.	3.66	41	3	2	43.8949
6135	1	10	134.4	31.8	17.6047	20.45	62.75	2	3.2	40	99999	2	43.5004
8102	1	10	137.55	32.4	17.1247	21.95	66.25	1	2.78	39	4	2	42.399
4149	1	10	149.5	33	14.7649	15.25	56.25	2	4	41.5	2	2	42.213
10119	1	10	131.95	27.1	15.565	17.7	58.5	2	2.55	40.5	3	2	41.6171
4151	1	10	145	45.4	21.5933	26.3	71.25	2	3.45	40	3	2	41.2913
4171	1	10	142.4	34.2	16.8658	18.55	60.4	.	2.58	36	1	2	41.0148
6146	1	10	152.95	39.8	17.0131	19.3	64.75	1	2.32	37	3	2	40.6992
962	1	10	129.35	57.35	34.2768	33.7	87.35	1	2.95	37	3	2	38.9312
974	1	10	150	49.4	21.9556	38.15	83.35	1	3.95	40	2	2	38.6604
895	1	10	151.2	52.8	23.0957	33.25	86.2	2	3.95	40	3	2	36.8172
8103	1	10	146.95	45	20.8388	29.65	79.05	.	3.12	35	3	2	36.5704
10131	1	10	143.95	43.4	20.9443	30	71.75	3	2.5	40	99999	2	36.3572
4178	1	10	145.15	32.7	15.5208	16.8	60.6	1	2.98	38.5	3	2	35.1163
6125	1	10	139.8	35.8	18.3176	21.25	65.25	1	3.75	36	3	2	33.496
2170	1	10	136.75	33.2	17.7535	23	66.25	1	3.1	40	3	2	22.2313
5148	1	11	143.55	34.05	16.5238	14.95	60.65	.	2.93	39	3	2	49.7032
875	2	10	142.7	32.8	16.1074	20.85	61.75	1	3.08	38	3	2	77.7878
2157	2	10	151.1	39.7	17.3885	24.95	66.65	2	3.2	40	3	2	71.8798
5135	2	10	159.5	61	23.9778	29.5	79.75	.	2.185	36	3	2	68.4117
5139	2	10	141.65	44.2	22.0287	31.2	75.55	2	4.6	40	3	2	65.8105
2123	2	10	142.4	49.2	24.263	41.95	84.5	2	3.19	40	3	2	64.2068
5140	2	10	136.95	34.85	18.5814	28	66.15	2	3.605	40	2	2	63.1093
5177	2	10	132.9	30.5	17.2683	27.2	61.9	2	2.4	36	4	2	60.9083
5138	2	10	140.85	32.7	16.4829	20.45	60.5	.	3.65	40	3	2	59.8078
967	2	10	132.55	28.85	16.4205	19.4	58.1	2	3.41	41	3	2	59.603
5197	2	10	140	35.3	18.0102	25.7	64.25	1	2.85	36	3	2	59.3076
6126	2	10	145.65	39.6	18.667	25.95	61.55	3	2.78	35	4	2	58.7073
938	2	10	131.45	31.9	18.4616	24.25	59.8	1	3.8	40	4	2	54.2621
379	2	10	140.95	33.7	16.9629	19.7	59.1	.	3.8	40	2	2	53.1811
978	2	10	133	27.9	15.7725	20.5	56.2	2	3.5	42	4	2	52.3814
958	2	10	145	39.65	18.8585	27.55	67.25	3	3.25	40	3	2	51.1719
759	2	10	150.65	35.1	15.4657	22.55	63.65	.	3.78	37	3	2	50.8728
5158	2	10	144.65	31.05	14.8397	20.4	58.7	2	3.98	41	2	2	50.6036
885	2	10	136	35.3	19.0852	26.35	65	2	2.9	37	3	2	50.5738
6157	2	10	156.6	66.4	27.076	41.5	89.7	3	4.5	40	4	2	50.3599
4188	2	10	138.25	25.5	13.3417	19.9	56.5	.	3.2	.	99999	2	50.047
2171	2	10	148.95	34.9	15.7306	24.95	64.9	2	3	.	2	2	47.8679
970	2	10	138.15	26.2	13.7278	18.2	54.5	1	2.98	42	4	2	46.9652
5112	2	10	153.8	58.5	24.7311	30.3	82.5	.	2.55	40	5	2	46.3604
10145	2	10	148.5	41.65	18.887	25.45	64.6	3	3.38	36	3	2	45.953
10135	2	10	144.25	32.8	15.7631	26.1	60.75	.	.	.	99999	2	44.247
6147	2	10	144.25	33.5	16.0995	18	59.1	1	3.13	39	2	2	43.3004
8107	2	10	151.15	36.6	16.0201	21.1	58.65	3	2.52	39	2	2	43.2519
6149	2	10	133.45	23.3	13.0833	16.4	55.5	.	2.75	.	99999	2	42.5411
6171	2	10	138.2	29.2	15.2886	19.6	60	1	3.2	41.3	4	2	42.3279
181	2	10	140.55	30.6	15.4903	23.25	57	.	2.95	40	1	2	41.6181
180	2	10	141.5	39.1	19.5283	27.1	68	.	2.73	39.5	3	2	40.3613
877	2	10	139.85	27.9	14.2652	18.55	56	1	3.21	38	2	2	39.7081
2166	2	10	149.65	38	16.968	22.1	60.65	3	2.32	38	3	2	33.6956
6134	2	10	145.75	37.2	17.5116	20.9	62	2	3.32	40	3	2	21.2905
6150	2	11	154.3	53.7	22.555	28.9	73.4	.	3.34	36	4	2	66.4951
6179	2	11	159.6	80.2	31.4854	43.45	93.4	.	.	.	99999	2	48.4408
4196	2	11	151.1	68.9	30.178	43.8	93.85	3	3.25	40	4	2	34.6554
887	2	12	166	54.7	19.8505	23.7	72.5	.	.	40	99999	2	33.8267
6194	1	10	134.95	36.15	19.8501	21.85	68.85	2	.	.	4	3	49.3648
4193	1	10	132.75	31.9	18.1018	19.85	65.45	1	2.68	37.1	4	3	48.2959
4181	1	10	139.1	29.3	15.1431	15.25	59.15	.	3.6	.	99999	3	47.6507
6175	1	10	148.7	51.25	23.1778	25.95	68.25	.	.	.	2	3	43.6784
897	1	10	140.4	34.95	17.7302	26.6	68.75	3	3.8	36	3	3	43.3964
4104	1	10	145.55	45.7	21.5721	27.25	75.15	.	.	.	99999	3	40.7383
5160	1	11	152.6	67.4	28.9435	39.25	93.75	2	3.35	38	3	3	46.4018
975	1	11	143	35.8	17.507	20	66.55	2	2.8	39	5	3	45.1598
5141	2	10	143.1	42.8	20.9009	29.35	67.65	1	3.55	40.1	3	3	51.2039
960	2	10	141.1	34.55	17.3538	20.1	63.8	1	3.5	40	3	3	41.4588
898	2	10	143.05	33.4	16.3219	21.1	57.3	.	2.45	.	4	3	37.1163
4198	2	10	164	39.5	14.6862	19.05	61.9	2	2.5	36	5	3	35.6693
6142	2	11	141.2	48.1	24.1255	30.65	79.55	2	2.85	34	3	3	51.8042
886	2	11	148	49.1	22.416	31.95	80	4	3.7	40	4	3	49.876
